# Supplementary material for: Sesquiterpene Lactams and Lactones With Antioxidant Potentials From Atractylodes macrocephala Discovered by Molecular Networking Strategy
Source: Front Nutr. 2022 Apr 28;9:865257. doi: 10.3389/fnut.2022.865257 (PMC9097160; doi:10.3389/fnut.2022.865257)
Supplement: Supplementary file 2 [file Data_Sheet_2.xlsx]

## Sheet: Sheet1
Original data	Control	T-BHQ	compound No.	1			2			3			4			5			6			7			8			9			10			11			12			13			14			15			16
			concentration （μM）	10	20	30	10	20	30	10	20	30	10	20	30	10	20	30	10	20	30	10	20	30	10	20	30	10	20	30	10	20	30	10	20	30	10	20	30	10	20	30	10	20	30	10	20	30	10
	25083	167731		39458	42614.8	91309.1	27204.3	43939.4	66453.2	29741.3	20439.9	85611	25555.4	12997.4	70323.5	26808.3	18266.1	78334.2	32174.2	21692.8	47994.8	39899	36422.3	52910.6	15273.6	25277.2	58276.4	89134.8	38197.9	54461.5	23248.4	19664.2	48417.1	29372.7	33362.7	69686.6	21020.5	43136.7	48818.7	27142.3	40579.1	144130	61779.5	82593.6	101965	19593.5	30039.7	42407.4	24158.4
	28923	144238		39700	38596.1	83478.5	23232.4	29438.2	74927.8	16303.6	36818.5	74207.7	18779.5	11394	58317.9	25548.4	24623.8	86878	26713.4	24381.1	52377.4	32847.2	42809	87888.8	29812.2	32618	84392.4	83506.9	68359.9	67367.2	22088.5	19301.2	47918.6	31755.2	44547.2	70496.7	37419.1	53138.9	99264.4	28224.3	69737.3	109290	71915.2	74138.9	157229	24299.4	35337.4	90395.2	25672.4
	26528	155592		38500	46636	129230	36019.1	29442.3	100850	27443.3	37193.9	88567.4	35493.1	23256.8	78756.6	23983.4	41755.2	77233.3	16420.6	31211.7	85853.3	38096.1	44350.2	103017	32784.2	44333.6	98765.9	79015	45773.1	65767.8	25256.4	18817.9	52398.2	26991.3	48702	77157.2	38991	53871.1	97789.7	33348.2	74786	103398	49218.8	91048.4	241469	16714.6	21537.2	104374	24369.4
Relative luciferase activity(fold to control)	Control	T-BHQ	compound No.	1			2			3			4			5			6			7			8			9			10			11			12			13			14			15			16
			concentration （μM）	10	20	30	10	20	30	10	20	30	10	20	30	10	20	30	10	20	30	10	20	30	10	20	30	10	20	30	10	20	30	10	20	30	10	20	30	10	20	30	10	20	30	10	20	30	10
	0.934376	6.24821		1.4699	1.5875	3.40147	1.01342	1.63684	2.47553	1.10793	0.761434	3.1892	0.951995	0.484184	2.61971	0.998671	0.680454	2.91813	1.19856	0.808107	1.78791	1.48633	1.35681	1.97104	0.568977	0.941632	2.17093	3.32047	1.42296	2.02881	0.866057	0.732535	1.80365	1.0942	1.24284	2.59598	0.783061	1.60694	1.81861	1.01111	1.51166	5.36916	2.30143	3.0768	3.79841	0.729903	1.11905	1.57977	0.899955
	1.07742	5.37306		1.47892	1.43779	3.10976	0.865461	1.09664	2.79123	0.607346	1.37157	2.76441	0.69958	0.424453	2.17247	0.951735	0.917291	3.2364	0.995133	0.90825	1.95118	1.22363	1.59473	3.27406	1.11057	1.2151	3.14381	3.11082	2.54656	2.50958	0.822845	0.719012	1.78508	1.18295	1.65949	2.62616	1.39394	1.97954	3.69782	1.05142	2.59787	4.0713	2.67901	2.76184	5.85715	0.905208	1.3164	3.36743	0.956354
	0.988204	5.79601		1.43421	1.7373	4.81411	1.34179	1.09679	3.75689	1.02233	1.38556	3.29934	1.3222	0.866369	2.93386	0.893436	1.55548	2.87712	0.611704	1.16271	3.19823	1.41917	1.65214	3.83762	1.22128	1.65153	3.67925	2.94349	1.70515	2.45	0.940857	0.701008	1.95195	1.00549	1.81426	2.87428	1.4525	2.00682	3.64289	1.24229	2.78595	3.8518	1.83351	3.39176	8.99528	0.622656	0.802311	3.88817	0.907815
[truncated: 2 more columns]
